# Supplementary material for: Sex-Stratified Correlates of Pulmonary Function in Mexican Children and Adolescents (6–17 Years) with Asthma: An Exploratory Analysis of HDL Cholesterol, BMI, and Pubertal Stage
Source: Nutrients. 2026 Jun 11;18(12):1885. doi: 10.3390/nu18121885 (PMC13305537; doi:10.3390/nu18121885)
Supplement: Supplementary file 1 [file nutrients-18-01885-s001.zip]

Archive with 1 entries (1 files):
- nutrients-4335163-supplementary.pdf
